# Supplementary material for: Action and Entropy in Heat Engines: An Action Revision of the Carnot Cycle
Source: Entropy (Basel). 2021 Jul 5;23(7):860. doi: 10.3390/e23070860 (PMC8304742; doi:10.3390/e23070860)
Supplement: Supplementary file 1 [file entropy-23-00860-s001.zip]

Archive with 2 entries (2 files):
- supplementary-1.pdf
- supplementary-2.pdf
